# Supplementary material for: HMGB1-activatied NLRP3 inflammasome induces thrombocytopenia in heatstroke rat
Source: PeerJ. 2022 Aug 4;10:e13799. doi: 10.7717/peerj.13799 (PMC9357367; doi:10.7717/peerj.13799)
Supplement: Figure S1 [file peerj-10-13799-s001.zip]

Archive with 11 entries (5 files):
- Fig.1/
- Fig.1/Fig.1A raw data of thrombocytopenia in HS rats/
- Fig.1/Fig.1A raw data of thrombocytopenia in HS rats/Fig.1A raw data of thrombocytopenia in HS rats.xls
- Fig.1/Fig.1B raw data of changes of MPV in HS rats/
- Fig.1/Fig.1B raw data of changes of MPV in HS rats/Fig.1B raw data of changes of MPV in HS rats.xls
- Fig.1/Fig.1C raw data of changes of PDW in HS rats/
- Fig.1/Fig.1C raw data of changes of PDW in HS rats/Fig.1C raw data of changes of PDW in HS rats.xls
- Fig.1/Fig.1D raw data of increased expression of IL-1β in HS rats/
- Fig.1/Fig.1D raw data of increased expression of IL-1β in HS rats/Fig.1D raw data of increased expression of IL-1β in HS rats.xls
- Fig.1/Fig.1E raw data of increased expression of CD62P in HS rats/
- Fig.1/Fig.1E raw data of increased expression of CD62P in HS rats/Fig.1E raw data of increased expression of CD62P in HS rats.xls
