# Supplementary material for: HMGB1-activatied NLRP3 inflammasome induces thrombocytopenia in heatstroke rat
Source: PeerJ. 2022 Aug 4;10:e13799. doi: 10.7717/peerj.13799 (PMC9357367; doi:10.7717/peerj.13799)
Supplement: Figure S1 [file peerj-10-13799-s001.zip › Fig.1/Fig.1A raw data of thrombocytopenia in HS rats/Fig.1A raw data of thrombocytopenia in HS rats.xls]

## Sheet: Sheet1
sham	761	693	687	749	728	679
HS-3h	506	579	526	448	511	535
HS-9h	250	337	320	158	266	116
