# Supplementary material for: HMGB1-activatied NLRP3 inflammasome induces thrombocytopenia in heatstroke rat
Source: PeerJ. 2022 Aug 4;10:e13799. doi: 10.7717/peerj.13799 (PMC9357367; doi:10.7717/peerj.13799)
Supplement: Figure S1 [file peerj-10-13799-s001.zip › Fig.1/Fig.1B raw data of changes of MPV in HS rats/Fig.1B raw data of changes of MPV in HS rats.xls]

## Sheet: Sheet1
sham	5.6	5.7	5.5	6.1	5.3	5.9
HS-9h	6.6	7.5	8.4	7.6	9.3	7.9
