# Supplementary material for: HMGB1-activatied NLRP3 inflammasome induces thrombocytopenia in heatstroke rat
Source: PeerJ. 2022 Aug 4;10:e13799. doi: 10.7717/peerj.13799 (PMC9357367; doi:10.7717/peerj.13799)
Supplement: Figure S1 [file peerj-10-13799-s001.zip › Fig.1/Fig.1C raw data of changes of PDW in HS rats/Fig.1C raw data of changes of PDW in HS rats.xls]

## Sheet: Sheet1
sham	16.3	16.4	15.2	15.3	15.5	14.9
HS-9h	17.5	16.4	17.9	17.3	17.6	16.5
