# Supplementary material for: HMGB1-activatied NLRP3 inflammasome induces thrombocytopenia in heatstroke rat
Source: PeerJ. 2022 Aug 4;10:e13799. doi: 10.7717/peerj.13799 (PMC9357367; doi:10.7717/peerj.13799)
Supplement: Figure S1 [file peerj-10-13799-s001.zip › Fig.1/Fig.1D raw data of increased expression of IL-1β in HS rats/Fig.1D raw data of increased expression of IL-1β in HS rats.xls]

## Sheet: Sheet1
sham	6.6	8.2	9	13.7	11.6	10.3
HS-3h	19.3	17	25	15.7	18.7	14.5
HS-9h	35.9	32.8	33.4	30	35.1	36
