# Supplementary material for: HMGB1-activatied NLRP3 inflammasome induces thrombocytopenia in heatstroke rat
Source: PeerJ. 2022 Aug 4;10:e13799. doi: 10.7717/peerj.13799 (PMC9357367; doi:10.7717/peerj.13799)
Supplement: Figure S1 [file peerj-10-13799-s001.zip › Fig.1/Fig.1E raw data of increased expression of CD62P in HS rats/Fig.1E raw data of increased expression of CD62P in HS rats.xls]

## Sheet: Sheet1
sham	HS-3h	HS-9h
3.9	6.5	27.4
3	6.9	21.9
4.8	11	20.1
3.6	9.1	19.7
3.7	10.2	19.9
4.4	7.7	30
