# Supplementary material for: HMGB1-activatied NLRP3 inflammasome induces thrombocytopenia in heatstroke rat
Source: PeerJ. 2022 Aug 4;10:e13799. doi: 10.7717/peerj.13799 (PMC9357367; doi:10.7717/peerj.13799)
Supplement: Figure S2 [file peerj-10-13799-s002.zip]

Archive with 14 entries (10 files):
- Fig.2/
- Fig.2/Fig.2A raw data of NLRP3 expression in HS rats/
- Fig.2/Fig.2A raw data of NLRP3 expression in HS rats/NLRP3 expression in HS rats.xls
- Fig.2/Fig.2B raw data of  caspase-1 activation in HS rats/
- Fig.2/Fig.2B raw data of  caspase-1 activation in HS rats/caspase-1 activation in HS rats..xls
- Fig.2/Fig.2C raw images of NLRP3 Inflammasome assembly in platelets of rat at 9 h after HS onset/
- Fig.2/Fig.2C raw images of NLRP3 Inflammasome assembly in platelets of rat at 9 h after HS onset/HS-9h ASC.tif
- Fig.2/Fig.2C raw images of NLRP3 Inflammasome assembly in platelets of rat at 9 h after HS onset/HS-9h DAPI.tif
- Fig.2/Fig.2C raw images of NLRP3 Inflammasome assembly in platelets of rat at 9 h after HS onset/HS-9h Merge.tif
- Fig.2/Fig.2C raw images of NLRP3 Inflammasome assembly in platelets of rat at 9 h after HS onset/HS-9h NLRP3.tif
- Fig.2/Fig.2C raw images of NLRP3 Inflammasome assembly in platelets of rat at 9 h after HS onset/Sham ASC.tif
- Fig.2/Fig.2C raw images of NLRP3 Inflammasome assembly in platelets of rat at 9 h after HS onset/Sham DAPI.TIF
- Fig.2/Fig.2C raw images of NLRP3 Inflammasome assembly in platelets of rat at 9 h after HS onset/Sham Merge.tif
- Fig.2/Fig.2C raw images of NLRP3 Inflammasome assembly in platelets of rat at 9 h after HS onset/Sham NLRP3.tif
