# Supplementary material for: HMGB1-activatied NLRP3 inflammasome induces thrombocytopenia in heatstroke rat
Source: PeerJ. 2022 Aug 4;10:e13799. doi: 10.7717/peerj.13799 (PMC9357367; doi:10.7717/peerj.13799)
Supplement: Figure S2 [file peerj-10-13799-s002.zip › Fig.2/Fig.2A raw data of NLRP3 expression in HS rats/NLRP3 expression in HS rats.xls]

## Sheet: Sheet1
sham	33.1	41.9	42.4	43.2	46	40.5
HS-3h	53.9	51.7	54.3	54.7	46.8	56.7
HS-9h	58.9	66.6	70.9	71.1	72.6	73.5
