# Supplementary material for: HMGB1-activatied NLRP3 inflammasome induces thrombocytopenia in heatstroke rat
Source: PeerJ. 2022 Aug 4;10:e13799. doi: 10.7717/peerj.13799 (PMC9357367; doi:10.7717/peerj.13799)
Supplement: Figure S2 [file peerj-10-13799-s002.zip › Fig.2/Fig.2B raw data of caspase-1 activation in HS rats/caspase-1 activation in HS rats..xls]

## Sheet: Sheet1
sham	2770	2881	3042	2855	3059	3690
HS-3h	4015	3081	3492	3517	4104	4704
HS-9h	4705	4687	5780	5606	4795	5330
