# Supplementary material for: HMGB1-activatied NLRP3 inflammasome induces thrombocytopenia in heatstroke rat
Source: PeerJ. 2022 Aug 4;10:e13799. doi: 10.7717/peerj.13799 (PMC9357367; doi:10.7717/peerj.13799)
Supplement: Figure S3 [file peerj-10-13799-s003.zip]

Archive with 15 entries (7 files):
- Fig.3/
- Fig.3/Fig.3A raw data of effect of MCC950 on caspase-1 activation in platelet of HS-9 h rats/
- Fig.3/Fig.3A raw data of effect of MCC950 on caspase-1 activation in platelet of HS-9 h rats/Effect of MCC950 on caspase-1 activation in platelet of HS-9 h rats. .xls
- Fig.3/Fig.3B raw data of effect of MCC950 on  IL-1β  secretion in HS-9 h rats/
- Fig.3/Fig.3B raw data of effect of MCC950 on  IL-1β  secretion in HS-9 h rats/Fig.3B raw data of effect of MCC950 on  IL-1β  secretion in HS-9 h rats.xls
- Fig.3/Fig.3C raw data of effect of MCC950 on CD62P in platelet of HS-9 h rats/
- Fig.3/Fig.3C raw data of effect of MCC950 on CD62P in platelet of HS-9 h rats/Fig.3C raw data of effect of MCC950 on CD62P in platelet of HS-9 h rats.xls
- Fig.3/Fig.3D raw data of effect of MCC950 on platelet count  in platelet of HS-9 h rats/
- Fig.3/Fig.3D raw data of effect of MCC950 on platelet count  in platelet of HS-9 h rats/Fig.3D raw data of effect of MCC950 on platelet count  in platelet of HS-9 h rats.xls
- Fig.3/Fig.3E raw data of effect of ac-YVAD-cmk on  IL-1β  secretion in HS-9 h rats/
- Fig.3/Fig.3E raw data of effect of ac-YVAD-cmk on  IL-1β  secretion in HS-9 h rats/Fig.3E raw data of effect of ac-YVAD-cmk on  IL-1β  secretion in HS-9 h rats.xls
- Fig.3/Fig.3F raw data of effect of ac-YVAD-cmk on CD62P in platelet of HS-9 h rats/
- Fig.3/Fig.3F raw data of effect of ac-YVAD-cmk on CD62P in platelet of HS-9 h rats/Fig.3F raw data of effect of ac-YVAD-cmk on CD62P in platelet of HS-9 h rats.xls
- Fig.3/Fig.3G raw data of effect of ac-YVAD-cmk on platelet count in platelet of HS-9 h rats/
- Fig.3/Fig.3G raw data of effect of ac-YVAD-cmk on platelet count in platelet of HS-9 h rats/Fig.3G raw data of effect of ac-YVAD-cmk on platelet count in platelet of HS-9 h rats.xls
