# Supplementary material for: HMGB1-activatied NLRP3 inflammasome induces thrombocytopenia in heatstroke rat
Source: PeerJ. 2022 Aug 4;10:e13799. doi: 10.7717/peerj.13799 (PMC9357367; doi:10.7717/peerj.13799)
Supplement: Figure S3 [file peerj-10-13799-s003.zip › Fig.3/Fig.3A raw data of effect of MCC950 on caspase-1 activation in platelet of HS-9 h rats/Effect of MCC950 on caspase-1 activation in platelet of HS-9 h rats. .xls]

## Sheet: Sheet1
PBS+HS-9h	MCC950+HS-9h
5690	3130
5380	3346
4990	3497
4860	3538
4791	3606
4257	3895
