# Supplementary material for: HMGB1-activatied NLRP3 inflammasome induces thrombocytopenia in heatstroke rat
Source: PeerJ. 2022 Aug 4;10:e13799. doi: 10.7717/peerj.13799 (PMC9357367; doi:10.7717/peerj.13799)
Supplement: Figure S3 [file peerj-10-13799-s003.zip › Fig.3/Fig.3B raw data of effect of MCC950 on IL-1β secretion in HS-9 h rats/Fig.3B raw data of effect of MCC950 on IL-1β secretion in HS-9 h rats.xls]

## Sheet: Sheet1
PBS+HS-9h	MCC950+HS-9h
63.4782	44.206
52.5743	45.2022
52.654	45.2552
55.9532	49.4417
54.3798	44.8522
61.5378	47.0939
