# Supplementary material for: HMGB1-activatied NLRP3 inflammasome induces thrombocytopenia in heatstroke rat
Source: PeerJ. 2022 Aug 4;10:e13799. doi: 10.7717/peerj.13799 (PMC9357367; doi:10.7717/peerj.13799)
Supplement: Figure S3 [file peerj-10-13799-s003.zip › Fig.3/Fig.3C raw data of effect of MCC950 on CD62P in platelet of HS-9 h rats/Fig.3C raw data of effect of MCC950 on CD62P in platelet of HS-9 h rats.xls]

## Sheet: Sheet1
PBS+HS-9h	MCC950+HS-9h
19.2	16.7
17.9	10.8
20.2	11.7
22.9	12.8
27.4	15.1
21.9	12
