# Supplementary material for: HMGB1-activatied NLRP3 inflammasome induces thrombocytopenia in heatstroke rat
Source: PeerJ. 2022 Aug 4;10:e13799. doi: 10.7717/peerj.13799 (PMC9357367; doi:10.7717/peerj.13799)
Supplement: Figure S3 [file peerj-10-13799-s003.zip › Fig.3/Fig.3E raw data of effect of ac-YVAD-cmk on IL-1β secretion in HS-9 h rats/Fig.3E raw data of effect of ac-YVAD-cmk on IL-1β secretion in HS-9 h rats.xls]

## Sheet: Sheet1
PBS+HS-9h	ac-YVAD-cmk+HS-9h
63.4782	45.8284
52.5743	45.0855
52.654	46.7001
55.9532	43.5711
54.3798	45.5736
61.5378	47.6692
