# Supplementary material for: HMGB1-activatied NLRP3 inflammasome induces thrombocytopenia in heatstroke rat
Source: PeerJ. 2022 Aug 4;10:e13799. doi: 10.7717/peerj.13799 (PMC9357367; doi:10.7717/peerj.13799)
Supplement: Figure S3 [file peerj-10-13799-s003.zip › Fig.3/Fig.3F raw data of effect of ac-YVAD-cmk on CD62P in platelet of HS-9 h rats/Fig.3F raw data of effect of ac-YVAD-cmk on CD62P in platelet of HS-9 h rats.xls]

## Sheet: Sheet1
PBS+HS-9h	ac-YVAD-cmk+HS-9h
27.4	16.3
37.3	12
30	9.3
21.9	10.5
20.2	10.2
22.9	7.7
