# Supplementary material for: HMGB1-activatied NLRP3 inflammasome induces thrombocytopenia in heatstroke rat
Source: PeerJ. 2022 Aug 4;10:e13799. doi: 10.7717/peerj.13799 (PMC9357367; doi:10.7717/peerj.13799)
Supplement: Figure S3 [file peerj-10-13799-s003.zip › Fig.3/Fig.3G raw data of effect of ac-YVAD-cmk on platelet count in platelet of HS-9 h rats/Fig.3G raw data of effect of ac-YVAD-cmk on platelet count in platelet of HS-9 h rats.xls]

## Sheet: Sheet1
PBS+HS-9h	ac-YVAD-cmk+HS-9h
337	486
158	411
320	334
266	425
116	559
250	398
