# Supplementary material for: HMGB1-activatied NLRP3 inflammasome induces thrombocytopenia in heatstroke rat
Source: PeerJ. 2022 Aug 4;10:e13799. doi: 10.7717/peerj.13799 (PMC9357367; doi:10.7717/peerj.13799)
Supplement: Figure S4 [file peerj-10-13799-s004.zip]

Archive with 29 entries (14 files):
- Fig.4/
- Fig.4/Fig.4A raw data of HMGB1 levels in plasma of HS rats/
- Fig.4/Fig.4A raw data of HMGB1 levels in plasma of HS rats/Fig.4A raw data of HMGB1 levels in plasma of HS rats.xls
- Fig.4/Fig.4B raw data of Effects of EP and a-HMGB1 on NLRP3 expression in platelets of HS-9 h rats/
- Fig.4/Fig.4B raw data of Effects of EP and a-HMGB1 on NLRP3 expression in platelets of HS-9 h rats/Fig.4B  EP and a-HMGB1 on NLRP3 expression in platelets of HS-9 h rats.xls
- Fig.4/Fig.4C raw data of Effects of EP and a-HMGB1 on caspase-1 activation in platelets of HS-9 h rats/
- Fig.4/Fig.4C raw data of Effects of EP and a-HMGB1 on caspase-1 activation in platelets of HS-9 h rats/Fig.4C raw data of Effects of EP and a-HMGB1 on caspase-1 activation in platelets of HS-9 h rats.xls
- Fig.4/Fig.4D raw data of Effects of EP and a-HMGB1 on IL-1β secretion in HS-9 h rats/
- Fig.4/Fig.4D raw data of Effects of EP and a-HMGB1 on IL-1β secretion in HS-9 h rats/Fig.4D raw data of Effects of EP and a-HMGB1 on IL-1β  secretion in HS-9 h rats.xls
- Fig.4/Fig.4E raw data of  Effects of EP and a-HMGB1 on CD62P expression in platelets of HS-9 h rats/
- Fig.4/Fig.4E raw data of  Effects of EP and a-HMGB1 on CD62P expression in platelets of HS-9 h rats/Fig.4E raw data of  Effects of EP and a-HMGB1 on CD62P expression in platelets of HS-9 h rats.xls
- Fig.4/Fig.4F raw data of  Effects of EP and a-HMGB1 on platelet counts in HS-9 h rats/
- Fig.4/Fig.4F raw data of  Effects of EP and a-HMGB1 on platelet counts in HS-9 h rats/Fig.4F raw data of  Effects of EP and a-HMGB1 on platelet counts in HS-9 h rats.xls
- Fig.4/Fig.4G raw data of TLR2 expression in platelets of HS rats/
- Fig.4/Fig.4G raw data of TLR2 expression in platelets of HS rats/Fig.4G raw data of TLR2 expression in platelets of HS rats.xls
- Fig.4/Fig.4H raw data of TLR4 expression in platelets of HS rats/
- Fig.4/Fig.4H raw data of TLR4 expression in platelets of HS rats/Fig.4H raw data of TLR4 expression in platelets of HS rats.xls
- Fig.4/Fig.4I raw data of RAGE expression in platelets of HS rats/
- Fig.4/Fig.4I raw data of RAGE expression in platelets of HS rats/Fig.4I raw data of RAGE expression in platelets of HS rats.xls
- Fig.4/Fig.4J raw data of effects of a-TLR4 and a-RAGE on NLRP3 expression in platelets of HS-9 h rats/
- Fig.4/Fig.4J raw data of effects of a-TLR4 and a-RAGE on NLRP3 expression in platelets of HS-9 h rats/Fig.4J raw data of effects of a-TLR4 and a-RAGE on NLRP3 expression in platelets of HS-9 h rats.xls
- Fig.4/Fig.4K raw data of effects of a-TLR4, a-RAGE on caspase-1 activation in platelets of HS-9 h rats/
- Fig.4/Fig.4K raw data of effects of a-TLR4, a-RAGE on caspase-1 activation in platelets of HS-9 h rats/Fig.4K raw data of Effects of a-TLR4, a-RAGE on caspase-1 activation in platelets of HS-9 h rats.xls
- Fig.4/Fig.4L raw data of effects of a-TLR4, a-RAGE on IL-1β in platelets of HS-9 h rats/
- Fig.4/Fig.4L raw data of effects of a-TLR4, a-RAGE on IL-1β in platelets of HS-9 h rats/Fig.4L raw data of effects of a-TLR4, a-RAGE on IL-1β in platelets of HS-9 h rats.xls
- Fig.4/Fig.4M raw data of effects of a-TLR4, a-RAGE on CD62P in platelets of HS-9 h rats/
- Fig.4/Fig.4M raw data of effects of a-TLR4, a-RAGE on CD62P in platelets of HS-9 h rats/Fig.4M raw data of effects of a-TLR4, a-RAGE on CD62P in platelets of HS-9 h rats.xls
- Fig.4/Fig.4N raw data of effects of a-TLR4, a-RAGE on platelet count in HS-9 h rats/
- Fig.4/Fig.4N raw data of effects of a-TLR4, a-RAGE on platelet count in HS-9 h rats/Fig.4N raw data of effects of a-TLR4, a-RAGE on platelet count in HS-9 h rats.xls
