# Supplementary material for: HMGB1-activatied NLRP3 inflammasome induces thrombocytopenia in heatstroke rat
Source: PeerJ. 2022 Aug 4;10:e13799. doi: 10.7717/peerj.13799 (PMC9357367; doi:10.7717/peerj.13799)
Supplement: Figure S4 [file peerj-10-13799-s004.zip › Fig.4/Fig.4A raw data of HMGB1 levels in plasma of HS rats/Fig.4A raw data of HMGB1 levels in plasma of HS rats.xls]

## Sheet: Sheet1
sham	0	0	0	0	0	0
HS-3h	1053	1424	1118	1325	1455	1581
HS-9h	1899	1903	1744	1699	1955	1783
