# Supplementary material for: HMGB1-activatied NLRP3 inflammasome induces thrombocytopenia in heatstroke rat
Source: PeerJ. 2022 Aug 4;10:e13799. doi: 10.7717/peerj.13799 (PMC9357367; doi:10.7717/peerj.13799)
Supplement: Figure S4 [file peerj-10-13799-s004.zip › Fig.4/Fig.4B raw data of Effects of EP and a-HMGB1 on NLRP3 expression in platelets of HS-9 h rats/Fig.4B EP and a-HMGB1 on NLRP3 expression in platelets of HS-9 h rats.xls]

## Sheet: Sheet1
PBS+HS-9h	EP+HS-9h	a-HMGB1+HS-9h
63.5	59.5	56.7
65.3	50.4	48.4
71.1	48.1	52.9
72.6	46.8	55.2
73.5	52.3	58.6
71.9	56.7	50.7
