# Supplementary material for: HMGB1-activatied NLRP3 inflammasome induces thrombocytopenia in heatstroke rat
Source: PeerJ. 2022 Aug 4;10:e13799. doi: 10.7717/peerj.13799 (PMC9357367; doi:10.7717/peerj.13799)
Supplement: Figure S4 [file peerj-10-13799-s004.zip › Fig.4/Fig.4C raw data of Effects of EP and a-HMGB1 on caspase-1 activation in platelets of HS-9 h rats/Fig.4C raw data of Effects of EP and a-HMGB1 on caspase-1 activation in platelets of HS-9 h rats.xls]

## Sheet: Sheet1
PBS+HS-9h	EP+HS-9h	a-HMGB1+HS-9h
5690	3133	3121
5380	3339	3230
4990	3938	3395
4860	4262	3447
4791	4379	3555
4257	4418	3945
