# Supplementary material for: HMGB1-activatied NLRP3 inflammasome induces thrombocytopenia in heatstroke rat
Source: PeerJ. 2022 Aug 4;10:e13799. doi: 10.7717/peerj.13799 (PMC9357367; doi:10.7717/peerj.13799)
Supplement: Figure S4 [file peerj-10-13799-s004.zip › Fig.4/Fig.4D raw data of Effects of EP and a-HMGB1 on IL-1β secretion in HS-9 h rats/Fig.4D raw data of Effects of EP and a-HMGB1 on IL-1β secretion in HS-9 h rats.xls]

## Sheet: Sheet1
PBS+HS-9h	EP+HS-9h	a-HMGB1+HS-9h
63.4782	46.7852	46.3279
52.5743	43.1906	46.2322
52.654	43.9096	49.0782
55.9532	47.4134	46.1365
54.3798	49.292	46.4236
61.5378	48.2558	42.6098
