# Supplementary material for: HMGB1-activatied NLRP3 inflammasome induces thrombocytopenia in heatstroke rat
Source: PeerJ. 2022 Aug 4;10:e13799. doi: 10.7717/peerj.13799 (PMC9357367; doi:10.7717/peerj.13799)
Supplement: Figure S4 [file peerj-10-13799-s004.zip › Fig.4/Fig.4E raw data of Effects of EP and a-HMGB1 on CD62P expression in platelets of HS-9 h rats/Fig.4E raw data of Effects of EP and a-HMGB1 on CD62P expression in platelets of HS-9 h rats.xls]

## Sheet: Sheet1
PBS+HS-9h	EP+HS-9h	a-HMGB1+HS-9h
27.4	19.5	11.2
37.3	15.4	10.8
30	16.7	15.8
21.9	20.1	12.4
28	12.8	13.4
22.9	14.4	11.5
