# Supplementary material for: HMGB1-activatied NLRP3 inflammasome induces thrombocytopenia in heatstroke rat
Source: PeerJ. 2022 Aug 4;10:e13799. doi: 10.7717/peerj.13799 (PMC9357367; doi:10.7717/peerj.13799)
Supplement: Figure S4 [file peerj-10-13799-s004.zip › Fig.4/Fig.4G raw data of TLR2 expression in platelets of HS rats/Fig.4G raw data of TLR2 expression in platelets of HS rats.xls]

## Sheet: Sheet1
sham	HS-3H	HS-9h
9.3	29.3	43.5
13.7	27.3	45.3
15.3	32.8	38.3
18.7	25.7	35.9
20.2	28.8	33.3
21.3	26.4	32.2
