# Supplementary material for: HMGB1-activatied NLRP3 inflammasome induces thrombocytopenia in heatstroke rat
Source: PeerJ. 2022 Aug 4;10:e13799. doi: 10.7717/peerj.13799 (PMC9357367; doi:10.7717/peerj.13799)
Supplement: Figure S4 [file peerj-10-13799-s004.zip › Fig.4/Fig.4H raw data of TLR4 expression in platelets of HS rats/Fig.4H raw data of TLR4 expression in platelets of HS rats.xls]

## Sheet: Sheet1
sham	5.6	8.9	7.3	10.4	10.6	10.9
HS-3h	13.2	14.7	11	15.1	16.9	17.8
HS-9h	39.3	25.1	32.2	24.7	25.2	22.5
