# Supplementary material for: HMGB1-activatied NLRP3 inflammasome induces thrombocytopenia in heatstroke rat
Source: PeerJ. 2022 Aug 4;10:e13799. doi: 10.7717/peerj.13799 (PMC9357367; doi:10.7717/peerj.13799)
Supplement: Figure S4 [file peerj-10-13799-s004.zip › Fig.4/Fig.4I raw data of RAGE expression in platelets of HS rats/Fig.4I raw data of RAGE expression in platelets of HS rats.xls]

## Sheet: Sheet1
7.6	10.4	11	11.8	18.1	18.2
23.8	24.1	23.9	28.7	22.7	22.9
32.4	32.5	35.4	42.5	29.4	29
