# Supplementary material for: HMGB1-activatied NLRP3 inflammasome induces thrombocytopenia in heatstroke rat
Source: PeerJ. 2022 Aug 4;10:e13799. doi: 10.7717/peerj.13799 (PMC9357367; doi:10.7717/peerj.13799)
Supplement: Figure S4 [file peerj-10-13799-s004.zip › Fig.4/Fig.4J raw data of effects of a-TLR4 and a-RAGE on NLRP3 expression in platelets of HS-9 h rats/Fig.4J raw data of effects of a-TLR4 and a-RAGE on NLRP3 expression in platelets of HS-9 h rats.xls]

## Sheet: Sheet1
PBS+HS-9h						a-TLR4+HS-9h						a-RAGE+HS-9h						a-TLR4+a-RAGE+HS-9h
71.9	69.9	68.6	71.1	72.6	73.5	58	52.8	60.2	59.4	67.8	61.9	58.9	49.4	57.2	61	66.6	60.1	52.8	48.9	47.6	45.5	44.7	39.6
