# Supplementary material for: HMGB1-activatied NLRP3 inflammasome induces thrombocytopenia in heatstroke rat
Source: PeerJ. 2022 Aug 4;10:e13799. doi: 10.7717/peerj.13799 (PMC9357367; doi:10.7717/peerj.13799)
Supplement: Figure S4 [file peerj-10-13799-s004.zip › Fig.4/Fig.4K raw data of effects of a-TLR4, a-RAGE on caspase-1 activation in platelets of HS-9 h rats/Fig.4K raw data of Effects of a-TLR4, a-RAGE on caspase-1 activation in platelets of HS-9 h rats.xls]

## Sheet: Sheet1
PBS+HS-9h						a-TLR4+HS-9h						a-RAGE+HS-9h						a-TLR4+a-RAGE+HS-9h
5690	5380	4257	4791	4860	4990	4648	3580	4238	3625	3839	3956	3572	3945	3909	3803	4213	4633	2975	3071	3777	3678	3373	3688
