# Supplementary material for: HMGB1-activatied NLRP3 inflammasome induces thrombocytopenia in heatstroke rat
Source: PeerJ. 2022 Aug 4;10:e13799. doi: 10.7717/peerj.13799 (PMC9357367; doi:10.7717/peerj.13799)
Supplement: Figure S4 [file peerj-10-13799-s004.zip › Fig.4/Fig.4L raw data of effects of a-TLR4, a-RAGE on IL-1β in platelets of HS-9 h rats/Fig.4L raw data of effects of a-TLR4, a-RAGE on IL-1β in platelets of HS-9 h rats.xls]

## Sheet: Sheet1
PBS+HS-9h						a-TLR4+HS-9h						a-RAGE+HS-9h						a-TLR4+a-RAGE+HS-9h
37.7	29.3	31.5	31.1	28.8	30.4	17.9	26.7	28.4	27	24.4	25	20.7	25.2	28	15.9	26.3	24.6	23	14.8	17.9	19.3	15	12.3
