# Supplementary material for: HMGB1-activatied NLRP3 inflammasome induces thrombocytopenia in heatstroke rat
Source: PeerJ. 2022 Aug 4;10:e13799. doi: 10.7717/peerj.13799 (PMC9357367; doi:10.7717/peerj.13799)
Supplement: Figure S4 [file peerj-10-13799-s004.zip › Fig.4/Fig.4M raw data of effects of a-TLR4, a-RAGE on CD62P in platelets of HS-9 h rats/Fig.4M raw data of effects of a-TLR4, a-RAGE on CD62P in platelets of HS-9 h rats.xls]

## Sheet: Sheet1
PBS+HS-9h						a-TLR4+HS-9h						a-RAGE+HS-9h						a-TLR4+a-RAGE+HS-9h
22.9	27.4	37.3	30	21.9	20.2	17.9	12.2	20.4	11.6	12	8.6	17.5	15.4	22.9	9.3	10.5	8	11.1	6.8	7.7	7.9	6.9	5.5
