# Supplementary material for: HMGB1-activatied NLRP3 inflammasome induces thrombocytopenia in heatstroke rat
Source: PeerJ. 2022 Aug 4;10:e13799. doi: 10.7717/peerj.13799 (PMC9357367; doi:10.7717/peerj.13799)
Supplement: Figure S4 [file peerj-10-13799-s004.zip › Fig.4/Fig.4N raw data of effects of a-TLR4, a-RAGE on platelet count in HS-9 h rats/Fig.4N raw data of effects of a-TLR4, a-RAGE on platelet count in HS-9 h rats.xls]

## Sheet: Sheet1
PBS+HS-9h						a-TLR4+HS-9h						a-RAGE+HS-9h						a-TLR4+a-RAGE+HS-9h
250	337	158	320	266	116	403	427	371	337	431	502	472	503	424	453	422	448	579	526	446	559	601	555
