# Supplementary material for: HMGB1-activatied NLRP3 inflammasome induces thrombocytopenia in heatstroke rat
Source: PeerJ. 2022 Aug 4;10:e13799. doi: 10.7717/peerj.13799 (PMC9357367; doi:10.7717/peerj.13799)
Supplement: Figure S5 [file peerj-10-13799-s005.zip]

Archive with 23 entries (11 files):
- Fig.5/
- Fig.5/Fig.5A raw data of Mito-SOX levels in HS rats/
- Fig.5/Fig.5A raw data of Mito-SOX levels in HS rats/Fig.5A raw data of Mito-SOX levels in HS rats.xls
- Fig.5/Fig.5B raw data of DHE levels in HS rats/
- Fig.5/Fig.5B raw data of DHE levels in HS rats/Fig.5B raw data of DHE levels in HS rats.xls
- Fig.5/Fig.5C raw data of DCF-DA levels in HS rats/
- Fig.5/Fig.5C raw data of DCF-DA levels in HS rats/Fig.5C raw data of DCF-DA levels in HS rats.xls
- Fig.5/Fig.5D raw data of effects of EP and a-HMGB1 on Mito-SOX in platelets of HS-9 h rats/
- Fig.5/Fig.5D raw data of effects of EP and a-HMGB1 on Mito-SOX in platelets of HS-9 h rats/Fig.5D raw data of effects of EP and a-HMGB1 on Mito-SOX in platelets of HS-9 h rats.xls
- Fig.5/Fig.5E raw data of effects of EP and a-HMGB1 on DHE in platelets of HS-9 h rats/
- Fig.5/Fig.5E raw data of effects of EP and a-HMGB1 on DHE in platelets of HS-9 h rats/Fig.5E raw data of effects of EP and a-HMGB1 on DHE in platelets of HS-9 h rats.xls
- Fig.5/Fig.5F raw data of effects of EP and a-HMGB1 on DCF-DA in platelets of HS-9 h rats/
- Fig.5/Fig.5F raw data of effects of EP and a-HMGB1 on DCF-DA in platelets of HS-9 h rats/Fig.5F raw data of effects of EP and a-HMGB1 on DCF-DA in platelets of HS-9 h rats.xls
- Fig.5/Fig.5G raw data of effects of NAC on NLRP3 in platelets of HS-9 h rats/
- Fig.5/Fig.5G raw data of effects of NAC on NLRP3 in platelets of HS-9 h rats/Fig.5G raw data of effects of NAC on NLRP3 in platelets of HS-9 h rats.xls
- Fig.5/Fig.5H raw data of effects of NAC on caspase-1 activation in platelets of HS-9 h rats/
- Fig.5/Fig.5H raw data of effects of NAC on caspase-1 activation in platelets of HS-9 h rats/Fig.5H raw data of effects of NAC on caspase-1 activation in platelets of HS-9 h rats.xls
- Fig.5/Fig.5I raw data of effects of NAC on IL-1β secretion in HS-9 h rats/
- Fig.5/Fig.5I raw data of effects of NAC on IL-1β secretion in HS-9 h rats/Fig.5I raw data of effects of NAC on IL-1β secretion in HS-9 h rats.xls
- Fig.5/Fig.5J raw data of effects of NAC on CD62P in platelets of HS-9 h rats/
- Fig.5/Fig.5J raw data of effects of NAC on CD62P in platelets of HS-9 h rats/Fig.5J raw data of effects of NAC on CD62P in platelets of HS-9 h rats.xls
- Fig.5/Fig.5K raw data of effects of NAC on platelet count of HS-9 h rats/
- Fig.5/Fig.5K raw data of effects of NAC on platelet count of HS-9 h rats/Fig.5K raw data of effects of NAC on platelet count of HS-9 h rats.xls
