# Supplementary material for: HMGB1-activatied NLRP3 inflammasome induces thrombocytopenia in heatstroke rat
Source: PeerJ. 2022 Aug 4;10:e13799. doi: 10.7717/peerj.13799 (PMC9357367; doi:10.7717/peerj.13799)
Supplement: Figure S5 [file peerj-10-13799-s005.zip › Fig.5/Fig.5A raw data of Mito-SOX levels in HS rats/Fig.5A raw data of Mito-SOX levels in HS rats.xls]

## Sheet: Sheet1
sham	149	211	252	260	323	158
HS-3h	354	445	365	419	497	530
HS-9h	827	743	713	747	702	667
