# Supplementary material for: HMGB1-activatied NLRP3 inflammasome induces thrombocytopenia in heatstroke rat
Source: PeerJ. 2022 Aug 4;10:e13799. doi: 10.7717/peerj.13799 (PMC9357367; doi:10.7717/peerj.13799)
Supplement: Figure S5 [file peerj-10-13799-s005.zip › Fig.5/Fig.5B raw data of DHE levels in HS rats/Fig.5B raw data of DHE levels in HS rats.xls]

## Sheet: Sheet1
sham	2253	1783	2748	2223	2975	3434
HS-3h	4427	3539	3966	3818	4061	5831
HS-9h	7807	5618	8691	7390	7080	5581
