# Supplementary material for: HMGB1-activatied NLRP3 inflammasome induces thrombocytopenia in heatstroke rat
Source: PeerJ. 2022 Aug 4;10:e13799. doi: 10.7717/peerj.13799 (PMC9357367; doi:10.7717/peerj.13799)
Supplement: Figure S5 [file peerj-10-13799-s005.zip › Fig.5/Fig.5C raw data of DCF-DA levels in HS rats/Fig.5C raw data of DCF-DA levels in HS rats.xls]

## Sheet: Sheet1
sham	269	296	243	213	270	172
HS-3h	318	378	381	384	429	426
HS-9h	548	406	442	518	733	464
