# Supplementary material for: HMGB1-activatied NLRP3 inflammasome induces thrombocytopenia in heatstroke rat
Source: PeerJ. 2022 Aug 4;10:e13799. doi: 10.7717/peerj.13799 (PMC9357367; doi:10.7717/peerj.13799)
Supplement: Figure S5 [file peerj-10-13799-s005.zip › Fig.5/Fig.5E raw data of effects of EP and a-HMGB1 on DHE in platelets of HS-9 h rats/Fig.5E raw data of effects of EP and a-HMGB1 on DHE in platelets of HS-9 h rats.xls]

## Sheet: Sheet1
PBS+HS-9h	7835	8831	8691	7857	7046	5386
EP+HS-9h	6277	4605	6024	5831	4427	4647
a-HMGB1+HS-9h	5786	4972	4645	4479	6306	4605
