# Supplementary material for: HMGB1-activatied NLRP3 inflammasome induces thrombocytopenia in heatstroke rat
Source: PeerJ. 2022 Aug 4;10:e13799. doi: 10.7717/peerj.13799 (PMC9357367; doi:10.7717/peerj.13799)
Supplement: Figure S5 [file peerj-10-13799-s005.zip › Fig.5/Fig.5F raw data of effects of EP and a-HMGB1 on DCF-DA in platelets of HS-9 h rats/Fig.5F raw data of effects of EP and a-HMGB1 on DCF-DA in platelets of HS-9 h rats.xls]

## Sheet: Sheet1
PBS+HS-9h	665	462	518	563	764	495
EP+HS-9h	365	325	319	294	462	429
a-HMGB1+HS-9h	392	200	368	315	563	255
