# Supplementary material for: HMGB1-activatied NLRP3 inflammasome induces thrombocytopenia in heatstroke rat
Source: PeerJ. 2022 Aug 4;10:e13799. doi: 10.7717/peerj.13799 (PMC9357367; doi:10.7717/peerj.13799)
Supplement: Figure S5 [file peerj-10-13799-s005.zip › Fig.5/Fig.5G raw data of effects of NAC on NLRP3 in platelets of HS-9 h rats/Fig.5G raw data of effects of NAC on NLRP3 in platelets of HS-9 h rats.xls]

## Sheet: Sheet1
PBS+HS-9h	NAC+HS-9h
71.9	55.6
63.5	50.4
65.3	52.3
71.1	49.9
72.6	47.9
73.5	61.9
