# Supplementary material for: HMGB1-activatied NLRP3 inflammasome induces thrombocytopenia in heatstroke rat
Source: PeerJ. 2022 Aug 4;10:e13799. doi: 10.7717/peerj.13799 (PMC9357367; doi:10.7717/peerj.13799)
Supplement: Figure S5 [file peerj-10-13799-s005.zip › Fig.5/Fig.5I raw data of effects of NAC on IL-1β secretion in HS-9 h rats/Fig.5I raw data of effects of NAC on IL-1β secretion in HS-9 h rats.xls]

## Sheet: Sheet1
PBS+HS-9h	NAC+HS-9h
63.4782	47.5093
52.5743	45.2923
52.654	46.4767
55.9532	43.5605
54.3798	48.9499
61.5378	45.7541
