# Supplementary material for: HMGB1-activatied NLRP3 inflammasome induces thrombocytopenia in heatstroke rat
Source: PeerJ. 2022 Aug 4;10:e13799. doi: 10.7717/peerj.13799 (PMC9357367; doi:10.7717/peerj.13799)
Supplement: Figure S5 [file peerj-10-13799-s005.zip › Fig.5/Fig.5J raw data of effects of NAC on CD62P in platelets of HS-9 h rats/Fig.5J raw data of effects of NAC on CD62P in platelets of HS-9 h rats.xls]

## Sheet: Sheet1
PBS+HS-9h	NAC+HS-9h
27.4	11.5
37.3	10.6
30	16.5
21.9	15.6
20.2	12.8
22.9	19.2
