# Supplementary material for: HMGB1-activatied NLRP3 inflammasome induces thrombocytopenia in heatstroke rat
Source: PeerJ. 2022 Aug 4;10:e13799. doi: 10.7717/peerj.13799 (PMC9357367; doi:10.7717/peerj.13799)
Supplement: Figure S5 [file peerj-10-13799-s005.zip › Fig.5/Fig.5K raw data of effects of NAC on platelet count of HS-9 h rats/Fig.5K raw data of effects of NAC on platelet count of HS-9 h rats.xls]

## Sheet: Sheet1
PBS+HS-9h	NAC+HS-9h
337	434
158	403
320	503
266	389
116	453
250	572
