# Supplementary material for: HMGB1-activatied NLRP3 inflammasome induces thrombocytopenia in heatstroke rat
Source: PeerJ. 2022 Aug 4;10:e13799. doi: 10.7717/peerj.13799 (PMC9357367; doi:10.7717/peerj.13799)
Supplement: Supplemental Information 7 [file peerj-10-13799-s007.zip]

Archive with 3 entries (2 files):
- Fig.S/
- Fig.S/Fig. supplement.A. raw data of aggreagation of platelet in HS rats - 副本.xls
- Fig.S/Fig. supplement.B. Raw data of changes of heat exposure time in HS rats.xls
