# Supplementary material for: HMGB1-activatied NLRP3 inflammasome induces thrombocytopenia in heatstroke rat
Source: PeerJ. 2022 Aug 4;10:e13799. doi: 10.7717/peerj.13799 (PMC9357367; doi:10.7717/peerj.13799)
Supplement: Supplemental Information 7 [file peerj-10-13799-s007.zip › Fig.S/Fig. supplement.A. raw data of aggreagation of platelet in HS rats - 副本.xls]

## Sheet: Sheet1
sham	77	73	70	81	81.2	71
HS-3h	55	54	56	63	51	49
HS-9h	33	38	28	7	30	7
