# Supplementary material for: HMGB1-activatied NLRP3 inflammasome induces thrombocytopenia in heatstroke rat
Source: PeerJ. 2022 Aug 4;10:e13799. doi: 10.7717/peerj.13799 (PMC9357367; doi:10.7717/peerj.13799)
Supplement: Supplemental Information 7 [file peerj-10-13799-s007.zip › Fig.S/Fig. supplement.B. Raw data of changes of heat exposure time in HS rats.xls]

## Sheet: Sheet1
PBS+HS-9h	a-TLR4+HS-9h
158	90
163	112
150	98
173	123
170	118
180	95
